# Supplementary material for: Polysaccharide of Atractylodes macrocephala Koidz (PAMK) Relieves Immunosuppression in Cyclophosphamide-Treated Geese by Maintaining a Humoral and Cellular Immune Balance
Source: Molecules. 2018 Apr 17;23(4):932. doi: 10.3390/molecules23040932 (PMC6017956; doi:10.3390/molecules23040932)
Supplement: Supplementary file 1 [file molecules-23-00932-s001.zip]

Archive with 1 entries (1 files):
- molecules-282775-SI.pdf
